# Supplementary material for: Dynamic Behavior of Droplet Impact on Inclined Surfaces with Acoustic Waves
Source: Langmuir. 2020 Aug 7;36(34):10175–86. doi: 10.1021/acs.langmuir.0c01628 (PMC8010791; doi:10.1021/acs.langmuir.0c01628)
Supplement: Supplementary file 2 — la0c01628_si_002.zip [file la0c01628_si_002.zip]

Archive with 19 entries (18 files):
- Graphics/
- Graphics/Figure 1.tif
- Graphics/Figure 2.tif
- Graphics/Figure 3.tif
- Graphics/Figure 4.tif
- Graphics/Figure 5.tif
- Graphics/Figure 6.tif
- Graphics/figure 7.tif
- Graphics/Figure 8.tif
- Graphics/Figure 9.tif
- Graphics/Figure S1.tif
- Graphics/Figure S2.tif
- Graphics/Figure S3.tif
- Graphics/Figure S4.tif
- Graphics/Figure S5.tif
- Graphics/Figure S6.tif
- Graphics/Figure S7.tif
- Graphics/Figure S8.tif
- Graphics/Table of Contents Graphic.tif
